# Supplementary material for: The Potential of Using Generative AI/NLP to Identify and Analyse Critical Incidents in a Critical Incident Reporting System (CIRS): A Feasibility Case–Control Study
Source: Healthcare (Basel). 2024 Oct 2;12(19):1964. doi: 10.3390/healthcare12191964 (PMC11475821; doi:10.3390/healthcare12191964)
Supplement: Supplementary file 1 [file healthcare-12-01964-s001.zip]

Archive with 5 entries (4 files):
- Supplementary/
- Supplementary/Strobe_Checklist.pdf
- __MACOSX/Supplementary/._Strobe_Checklist.pdf
- Supplementary/Example_review.pdf
- __MACOSX/Supplementary/._Example_review.pdf
